# Supplementary material for: Effects of Exercise on Urinary Parameters and Proteins in Well-Trained Canicross Dogs: A Preliminary Study
Source: Animals (Basel). 2024 Nov 9;14(22):3216. doi: 10.3390/ani14223216 (PMC11590915; doi:10.3390/ani14223216)
Supplement: Supplementary file 1 [file animals-14-03216-s001.zip]

Archive with 1 entries (1 files):
- animals-3285860-supplementary.pdf
